# Supplementary material for: Preparation and Characteristics of Polyethylene Oxide/Curdlan Nanofiber Films by Electrospinning for Biomedical Applications
Source: Materials (Basel). 2023 May 20;16(10):3863. doi: 10.3390/ma16103863 (PMC10220793; doi:10.3390/ma16103863)
Supplement: Supplementary file 1 [file materials-16-03863-s001.zip]

Archive with 1 entries (1 files):
- materials-2351816-supplementary.pdf
